# Supplementary material for: Lactobacillus Supplementation Modulates Rumen Microbiota and Metabolism in Yaks Under Fattening Feeding Conditions: A Comprehensive Multi-Omics Analysis
Source: Animals (Basel). 2025 Jun 6;15(12):1681. doi: 10.3390/ani15121681 (PMC12190064; doi:10.3390/ani15121681)
Supplement: Supplementary file 1 [file animals-15-01681-s001.zip]

Archive with 1 entries (1 files):
- animals-3653485-supplementary.pdf
